# Supplementary material for: Prevalence and Incidence of Osteoarthritis: A Population-Based Retrospective Cohort Study
Source: J Clin Med. 2021 Sep 21;10(18):4282. doi: 10.3390/jcm10184282 (PMC8468886; doi:10.3390/jcm10184282)
Supplement: Supplementary file 1 [file jcm-10-04282-s001.zip]

Archive with 1 entries (1 files):
- jcm-1330983-supplementary.pdf
